# Supplementary material for: SYNTAXIN OF PLANTS132 Regulates Root Meristem Activity and Stem Cell Niche Maintenance via RGF-PLT Pathways
Source: Int J Mol Sci. 2025 Feb 27;26(5):2123. doi: 10.3390/ijms26052123 (PMC11900091; doi:10.3390/ijms26052123)
Supplement: Supplementary file 1 [file ijms-26-02123-s001.zip]

Archive with 1 entries (1 files):
- ijms-3475337-supplementary .pdf
